# Supplementary material for: Capillary blood as an alternative specimen for enumeration of percentages of lymphocyte subsets
Source: BMC Res Notes. 2019 Sep 26;12:633. doi: 10.1186/s13104-019-4659-4 (PMC6761722; doi:10.1186/s13104-019-4659-4)
Supplement: Supplementary file 3 — Additional file 3. Individual data of percentage of each lymphocyte subset with regard to total lymphocyte count both from capillary and venous blood samples. [file 13104_2019_4659_MOESM3_ESM.xlsx]

## Sheet: Sheet1
Subject No	CD19cap	CD19ven	CD56cap	CD56ven	NKTcap	NKTven	CD3negCD56poscap	CD3negCD56posven	Tregcap	Tregven	Lymphcap	Lymphven	CD3cap	CD3ven	CD4cap	CD4ven	CD8cap	CD8ven	gdcap	gdven
1	8.42646	9.67957	31.6719	26.7245	2.57041	1.69114	29.1015	25.0334	5.35	5.66	11.7587	19.3465	47.8827	55.0246	22.167	26.1353	20.44	23.7279	2.93352	3.46526
2	8.90176	12.0258	31.9975	23.1402	4.41469	4.39389	27.5828	18.7463	5.67	6.2	23.6876	21.782	55.0751	56.4799	27.3847	27.2666	22.1883	23.9389	4.09062	4.00679
3	5.65727	8.55805	36.1243	48.3111	7.24131	14.5047	28.8829	33.8064	6.98	7.05	28.2639	27.5988	58.5229	60.3777	19.3864	21.0211	27.0299	26.628	10.7445	11.0663
4	6.21762	7.31865	22.2021	19.851	3.0829	2.49352	19.1192	17.3575	6.18	6.97	13.381	25.02	52.3887	60.6475	23.5223	31.9425	22.5101	23.7802	4.37247	3.26037
5	10.5895	11.0622	21.8496	21.4789	0.917755	1.10035	20.9319	20.3785	3.63	2.64	20.5146	20.8627	59.2061	61.1171	30.4203	31.9549	22.1481	20.9184	3.46898	3.51772
6	8.80503	11.5634	14.413	18.233	0.890985	0.757904	13.522	17.4751	6.77	6.16	21.9937	23.1896	56.2331	56.9314	26.897	25.0156	23.5772	23.9108	3.86179	4.21097
7	11.5557	11.4846	28.0382	29.5081	6.01672	8.57168	22.0215	20.9364	5.65	6.68	24.7396	23.012	58.3209	59.72	19.6811	19.739	29.1231	29.7852	8.1714	8.63241
8	7.46673	7.81163	3.18069	2.10741	0.406046	0.179223	2.77464	1.92819	3.73	2.66	25.8855	29.5138	66.7477	67.2785	26.6038	28.8084	32.8405	31.7004	6.28132	5.83132
9	7.96033	7.06706	5.81285	4.08421	0.741699	0.332702	5.07115	3.75151	3.62	2.63	26.8037	25.8115	73.9925	75.2273	22.7647	24.9362	42.3227	41.2197	8.11787	7.89662
10	9.20876	10.3564	8.66331	9.27267	0.538358	0.521588	8.12496	8.75109	2.47	3.07	23.5832	22.0842	64.0773	64.3092	34.9641	36.4179	23.6592	22.8272	4.65251	4.39751
11	16.4453	17.4688	7.79	6.69	1.7	0.75	6.09	5.94	3.33	3.64	27.584	16.7919	60.3228	63.2629	23.7202	22.1853	23.4743	26.8418	12.1983	13.4043
12	8.69314	11.1328	32.9994	25.4046	2.76076	2.08537	30.2386	23.3192	11.5	10.5	32.3494	25.5767	53.3676	60.0236	19.5259	25.2583	27.2811	28.6242	5.6602	5.06348
13	6.09728	8.26405	22.8034	21.2963	3.01386	2.26469	19.7895	19.0317	6.96	6.33	39.3928	31.7006	69.7732	67.8423	25.0164	26.0328	39.2843	36.5506	3.04103	3.13007
14	7.52994	10.2956	21.9026	17.2217	1.76713	1.42735	20.1355	15.7944	7.63	7.25	23.477	30.2883	64.8872	70.1808	25.6192	28.8298	34.0121	36.2845	2.94441	2.55885
15	7.56114	8.01159	26.6186	24.335	1.88326	1.44913	24.7353	22.8858	7.03	8.14	19.4598	20.3377	62.0625	63.354	32.149	32.9317	23.4065	24.5744	3.64604	3.06213
16	18.74	19.3502	7.80393	7.38521	2.6367	2.36183	5.16723	5.02338	4.58	4.85	20.0761	11.9946	68.3362	67.6602	39.4302	36.3636	26.3105	29.3294	1.6932	1.16244
17	13.4544	15.9951	6.77624	8.65948	0.50173	1.59155	6.27451	7.06793	7.02	7.89	35.4084	32.9105	71.7581	71.6968	23.7216	25.895	41.1325	38.3499	2.65832	2.60641
18	11.8593	14.3541	28.1533	25.3522	1.5892	2.03941	26.5641	23.3128	5.89	6.65	36.4301	46.3405	51.853	53.6688	27.8204	30.232	19.9463	19.2667	2.73656	2.79944
19	11.8398	14.6343	14.2526	11.7669	2.83041	4.76626	11.4222	7.00069	5.97	5.57	28.1175	27.2745	69.0868	70.2551	29.4675	33.176	26.52	25.0431	11.7661	10.7924
20	13.9832	11.3872	10.435	9.1034	0.570892	0.444069	9.86414	8.65934	9.11	8.13	26.9462	21.8824	67.8621	70.1514	26.893	27.4607	34.4043	35.498	5.34908	6.07164
21	12.6247	12.995	11.4126	9.84355	1.15843	1.21267	10.2542	8.63089	5.26	4.83	33.1839	33.9553	68.3787	67.0187	36.6824	35.2056	25.6702	24.8785	5.03967	5.84112
22	11.2103	9.20774	18.7806	18.6339	1.4732	1.93407	17.3074	16.6999	5.89	5.68	36.6266	40.4439	63.5238	60.2728	37.515	37.2995	21.0348	18.2215	4.06179	3.8407
23	14.0411	15.7104	13.8333	10.8235	3.89026	4.23564	9.94305	6.58784	4.76	5.31	32.201	36.0499	68.7021	69.4783	38.1476	37.6721	21.1639	22.0913	8.09672	8.36595
24	14.2476	15.8484	13.5015	13.7427	0.952265	1.29114	12.5493	12.4515	5.22	4.99	28.1331	28.971	65.8085	65.1689	30.0405	30.28	32.3329	31.3951	2.56725	2.56876
25	5.862	7.26744	27.5188	24.6539	2.68675	2.25637	24.8321	22.3976	7.49	7.87	29.1752	24.7634	61.0619	60.198	33.3799	33.2277	24.5614	23.4851	1.5215	1.9604
26	8.32023	14.1633	20.0929	16.2286	3.30236	3.46939	16.7906	12.7592	7.29	7.03	35.8543	34.5375	64.3185	67.2275	28.6485	31.8464	27.9309	26.9437	5.60914	5.98182
27	10.7575	13.2394	10.4039	10.7469	1.99293	2.27059	8.41101	8.47631	8.09	7.94	25.928	28.1635	69.8796	70.771	22.7316	24.2474	32.2135	31.7926	14.1915	13.9833
28	13.9519	14.4636	15.7513	16.473	1.9298	2.33483	13.8215	14.1381	4.56	4.14	33.6817	37.4426	68.801	67.6878	34.9119	32.8752	27.2969	28.1724	5.52643	5.65767
29	12.0056	13.2883	18.4197	15.8107	2.07197	1.82625	16.3478	13.9845	4.71	5.7	40.6082	38.8567	60.4842	64.3123	36.4962	39.8468	21.9033	22.104	1.4677	1.6594
30	17.9895	18.2801	14.1768	17.1441	6.84305	8.08038	7.33373	9.0637	5.5	6.7	23.3094	24.5492	70.799	68.5074	37.3573	34.8647	25.2551	24.683	7.09048	8.20154
31	7.96995	10.1629	25.5497	23.3617	5.80799	5.56275	19.7417	17.799	3.92	4.86	21.161	20.9457	65.2188	67.4609	31.2882	34.3677	29.0504	28.1835	3.2948	3.0256
32	13.6374	14.228	8.63516	11.7913	0.364399	0.736955	8.27076	11.0543	5.18	6.33	27.5108	27.3742	60.9249	61.9144	30.7805	31.7582	21.5439	21.1766	7.60949	7.86214
33	8.76414	9.55605	21.1896	21.774	0.362786	0.350005	20.8268	21.424	3.97	4.6	32.9923	34.2109	50.0878	48.5416	26.04	25.1864	17.9508	17.0852	5.06531	4.84452
34	9.7862	10.8252	5.85781	5.89826	1.46011	1.63229	4.39771	4.26597	4.11	5.07	19.2689	19.7566	75.4465	75.6866	40.1769	41.8559	28.9058	28.0044	1.52592	1.4923
35	7.12437	7.76183	15.2348	15.5792	0.696413	0.840403	14.5384	14.7388	3.29	4.22	25.7869	23.1784	66.6603	68.6786	37.3473	38.8709	25.3941	26.2852	2.5641	2.78941
36	17.6816	17.4333	15.7251	14.4148	2.7146	1.50023	13.0105	12.9146	5.21	5.85	28.7348	30.0294	65.3455	65.9857	35.6107	33.8146	21.2986	19.5315	4.95065	8.21756
37	22.8236	23.8712	13.9346	12.8647	2.86238	1.58589	11.0722	11.2788	6.65	7.39	26.1097	30.5092	60.4738	59.4907	25.024	23.5511	23.7123	21.1591	7.02776	8.48506
38	8.1077	9.21378	23.5079	20.5597	2.30366	3.00146	21.2042	17.5582	7.15	7.82	38.2145	39.6422	65.5104	68.2343	35.0806	34.9871	23.2617	23.5071	3.53031	2.65917
39	13.6536	18.9615	11.9195	11.9603	2.69085	3.5881	9.22862	8.37223	5.17	5.03	21.7288	20.638	63.7097	66.3737	37.0829	41.2251	17.1301	18.0925	4.53281	4.13544
40	26.2706	20.3058	12.9636	11.9784	0.652473	0.845324	12.3111	11.1331	7.79	7.2	31.8294	28.4516	58.0854	57.5892	35.0028	30.1795	17.409	17.084	1.16429	0.819854
Median	10.6735	11.524	15.48	16.0196	1.96136	1.7587	13.6718	13.4495	5.575	6.005	27.2285	27.3244	64.1979	65.5773	29.754	31.8023	24.9083	24.7808	4.45264	4.1732
Q1	8.07327	9.47048	11.1682	10.8043	0.911063	1.0366	9.02422	8.59224	4.575	4.8575	23.4351	22.0337	59.0353	60.2541	25.0221	25.9984	22.0869	22.1008	2.94169	2.79693
Q3	13.7282	14.9034	22.9795	21.5526	2.8384	2.62051	20.853	18.8176	6.99	7.0875	32.5102	32.003	68.3468	68.3026	35.2131	34.8953	28.942	28.8005	6.46793	7.87076
