# Supplementary material for: Capillary blood as an alternative specimen for enumeration of percentages of lymphocyte subsets
Source: BMC Res Notes. 2019 Sep 26;12:633. doi: 10.1186/s13104-019-4659-4 (PMC6761722; doi:10.1186/s13104-019-4659-4)
Supplement: Supplementary file 4 — Additional file 4. Summary of data from Bland Altman analysis. [file 13104_2019_4659_MOESM4_ESM.xlsx]

## Sheet: Sheet1
		Mean capillary	Mean venous	Bias	SD	1.96SD	Lower limit	Upper limit	Bias percentage from mean venous	LOA percentage from mean venous
Lymphocytes		27.55	27.64	-0.1327	3.458	6.77768	-6.91038	6.64498	-0.480101	24.5213
CD3		63.12	64.4	-1.271	2.47	4.8412	-6.1122	3.5702	-1.9736	7.51739
CD4		29.91	30.87	-0.9566	2.533	4.96468	-5.92128	4.00808	-3.0988	16.0825
CD8		26.17	26.07	0.09888	1.57	3.0772	-2.97832	3.17608	0.379287	11.8036
gamma delta		5.121	5.233	-0.1126	0.7568	1.48333	-1.59593	1.37073	-2.15173	28.3457
CD19		11.45	12.62	-1.17	1.965	3.8514	-5.0214	2.6814	-9.271	30.5182
NK		17.55	16.61	0.9422	3.318	6.50328	-5.56108	7.44548	5.67249	39.1528
NKT		2.307	2.557	-0.2497	1.366	2.67736	-2.92706	2.42766	-9.76535	104.707
Treg		5.757	5.931	-0.1738	0.7102	1.39199	-1.56579	1.21819	-2.93037	23.4698
CD3-CD56+		15.24	14.05	1.192	2.585	5.0666	-3.8746	6.2586	8.48399	36.0612
